# Supplementary material for: DWI Metrics Differentiating Benign Intraductal Papillary Mucinous Neoplasms from Invasive Pancreatic Cancer: A Study in GEM Models
Source: Cancers (Basel). 2022 Aug 20;14(16):4017. doi: 10.3390/cancers14164017 (PMC9406679; doi:10.3390/cancers14164017)
Supplement: Supplementary file 1 [file cancers-14-04017-s001.zip]

Archive with 5 entries (5 files):
- supp_figure_captions.txt
- supp_fig_S1.png
- supp_fig_S2.png
- supp_fig_S3.png
- supp_fig_S4.png
