# Supplementary material for: DWI Metrics Differentiating Benign Intraductal Papillary Mucinous Neoplasms from Invasive Pancreatic Cancer: A Study in GEM Models
Source: Cancers (Basel). 2022 Aug 20;14(16):4017. doi: 10.3390/cancers14164017 (PMC9406679; doi:10.3390/cancers14164017)
Supplement: Supplementary file 1 [file cancers-14-04017-s001.zip › supp_figure_captions.txt]

Supplementary figure captions:

Figure S1: ROI masks. (a) For DWI analysis, tumor, muscle and two phantoms are masked for analyses. (b) For DCE analysis, tumor, muscle, kidney and two phantoms are masked for analyses.

Figure S2: Classifiers for Sirius Red. Sirius Red stained micrograph of a KPC (a) and CKS (c) tumor specimen and their corresponding classifier with yellow background and blue pixels which are classified as positive for Sirius Red (b,d).

Figure S3: Classifiers for CD31. CD31 stained micrograph of a KPC (a) and CKS (c) tumor specimen and their corresponding CD31 classifier (b,d). CD31 positive pixels are visualized in yellow (b) or red (d) respectively on red or yellow background. 

Figure S4: Correlation between ADC and cell density in KPC model using analysis outlined by Blocker et al.. ROIs shown in Figure 3 are grouped according to ADC. Group mean ADC and group mean cell density (red points) are used for a linear regression (black). Compared to our analysis, this method resulted in a higher R2 value of 0.90 and lower p-value of 0.00391 for our best sample.
